# Supplementary material for: Clinical Utility of the aMAP Score for Predicting Hepatocellular Carcinoma Development in Patients with Chronic Hepatitis B
Source: Diagnostics (Basel). 2024 Jun 22;14(13):1325. doi: 10.3390/diagnostics14131325 (PMC11240693; doi:10.3390/diagnostics14131325)
Supplement: Supplementary file 1 [file diagnostics-14-01325-s001.zip]

Archive with 1 entries (1 files):
- diagnostics-3057669-supplementary.pdf
